# Supplementary material for: The Ionic Product of Water in the Eye of the Quantum Cluster Equilibrium
Source: Molecules. 2022 Feb 14;27(4):1286. doi: 10.3390/molecules27041286 (PMC8877775; doi:10.3390/molecules27041286)
Supplement: Supplementary file 1 [file molecules-27-01286-s001.zip]

Archive with 1 entries (1 files):
- molecules-1559781-supplementary.pdf
